# Supplementary material for: Sites for Dynamic Protein-Carbohydrate Interactions of O- and C-Linked Mannosides on the E. coli FimH Adhesin
Source: Molecules. 2017 Jul 3;22(7):1101. doi: 10.3390/molecules22071101 (PMC6152123; doi:10.3390/molecules22071101)
Supplement: Supplementary file 1 [file molecules-22-01101-s001.zip]

Archive with 9 entries (6 files):
- SI/
- SI/movie.avi
- __MACOSX/
- __MACOSX/SI/
- __MACOSX/SI/._movie.avi
- SI/movie.mp4
- __MACOSX/SI/._movie.mp4
- SI/Supporting Information Molecules.pdf
- __MACOSX/SI/._Supporting Information Molecules.pdf
